# Supplementary material for: Candidate biomarkers of EV-microRNA in detecting REM sleep behavior disorder and Parkinson’s disease
Source: NPJ Parkinsons Dis. 2024 Jan 10;10:18. doi: 10.1038/s41531-023-00628-4 (PMC10781790; doi:10.1038/s41531-023-00628-4)
Supplement: Supplementary file 3 — Supplementary Data [file 41531_2023_628_MOESM3_ESM.xlsx]

## Sheet: Supplementary Data 1
Supplementary Data 1. Differentially expressed miRNAs in PD patients compared with healthy individuals
miRNA	log2FoldChange	AveExpr	P.Value	adj.P.Val
miR-199a-5p	0.789825	12.7164	1.90257e-08	8.27878e-06
miR-27b-3p	0.541049	14.6683	3.15984e-08	8.27878e-06
miR-151a-3p	0.64216	13.5739	7.09822e-08	1.23982e-05
miR-584-5p	0.561953	12.5543	1.75222e-07	2.29541e-05
miR-96-5p	-1.16243	12.2232	5.47266e-07	5.73535e-05
miR-155-5p	-0.522669	10.9	1.25258e-06	0.000109392
miR-150-5p	-0.811349	13.4329	1.65394e-06	0.000119768
miR-889-3p	2.17303	5.85698	1.82852e-06	0.000119768
miR-130b-5p	0.531713	11.7113	2.54715e-06	0.000148301
miR-221-3p	0.873977	10.4753	3.19827e-06	0.000167589
miR-335-3p	0.754809	11.5107	3.9155e-06	0.00018652
miR-4433a-3p	1.45456	9.058	4.66142e-06	0.000203549
miR-4433b-5p	1.39167	11.3329	5.74111e-06	0.000231411
miR-744-5p	0.795336	10.7179	7.09233e-06	0.000259309
miR-182-5p	-0.786801	12.6908	7.42297e-06	0.000259309
miR-150-3p	-0.811327	9.64053	1.46965e-05	0.000452997
miR-3615	-0.767184	10.0504	2.05341e-05	0.000597771
miR-500a-3p	-0.592231	9.50369	2.49917e-05	0.000689243
miR-619-5p	1.98025	1.96071	3.22483e-05	0.000844904
miR-1301-3p	0.569638	10.7668	5.88471e-05	0.00146838
miR-199ab-3p	0.58844	11.7328	6.83615e-05	0.00162825
miR-6736-5p	1.10824	0.74661	8.92207e-05	0.00203268
miR-194-5p	-1.44863	6.62807	0.000141221	0.00296
miR-146a-5p	0.507324	15.9978	0.000159912	0.00314877
miR-874-3p	-0.584795	9.1918	0.000174668	0.00326878
miR-10b-5p	-0.682024	15.3479	0.000209567	0.00366043
miR-134-5p	1.50238	6.45721	0.000218637	0.00369567
miR-4732-5p	-0.968292	9.39961	0.000240212	0.00393348
miR-98-5p	0.558366	10.5749	0.000299917	0.00476232
miR-425-3p	0.646028	7.88198	0.000372848	0.00558207
miR-382-5p	1.53233	6.04203	0.000388834	0.0055941
miR-192-5p	-0.591191	11.19	0.000395004	0.0055941
miR-766-3p	1.30203	6.45453	0.000420243	0.00579493
miR-191-3p	1.32004	5.88771	0.000442484	0.0058419
miR-550b-3p	1.0299	0.645394	0.000445946	0.0058419
miR-148b-3p	0.660911	9.53593	0.000504251	0.00644457
miR-212-5p	1.4614	1.8618	0.000744098	0.0091512
miR-328-3p	0.904007	7.08591	0.000750957	0.0091512
miR-485-3p	1.18763	7.44041	0.000769306	0.00916173
miR-92a-1-5p	-0.894218	6.98142	0.000825419	0.0094456
miR-197-3p	0.708477	9.35657	0.000829194	0.0094456
miR-1287-5p	1.58139	2.90427	0.00100983	0.010583
miR-1273h-3p	1.20771	6.43813	0.00105252	0.0108141
miR-4433a-5p	1.37826	4.71069	0.00120142	0.0118782
miR-7849-3p	1.47534	2.8786	0.00131874	0.0127967
miR-4732-3p	-0.84097	11.353	0.00153743	0.0146475
miR-3150a-5p	1.16227	1.26576	0.00159	0.0148779
miR-5187-5p	1.45751	4.90159	0.00168884	0.0155255
miR-6852-5p	0.901259	7.58211	0.0018812	0.0167076
miR-125b-5p	-0.515353	13.216	0.00210488	0.0183826
miR-183-5p	-0.714432	10.8393	0.00229394	0.0190797
miR-1323	-1.31836	3.77054	0.00278992	0.0224911
miR-1307-3p	0.548644	8.88448	0.00286029	0.022709
miR-1306-5p	1.3316	1.78628	0.00303937	0.0237706
miR-214-5p	0.90246	0.802612	0.00365117	0.0281355
miR-340-5p	0.624677	8.59731	0.00377744	0.0286867
miR-95-3p	-1.31975	5.70173	0.00388772	0.0291024
miR-345-5p	-1.00296	6.58317	0.00524521	0.0377906
miR-1343-3p	1.15253	6.46192	0.00526473	0.0377906
miR-625-5p	0.788213	0.768527	0.00564797	0.0399603
miR-136-3p	1.07608	6.59098	0.00571951	0.0399603
miR-654-3p	0.716367	9.19632	0.00581913	0.0401214
miR-432-5p	0.686506	9.74443	0.00590503	0.0401849
miR-2355-3p	1.09679	1.58238	0.00613778	0.0412333
miR-556-3p	0.927586	1.11589	0.00622808	0.0413103
miR-532-3p	-1.26007	2.54763	0.00690093	0.0441749
miR-127-3p	0.537065	10.1101	0.00695018	0.0441749
miR-122-5p	-0.728177	8.91309	0.00698339	0.0441749
miR-760	1.05603	1.62082	0.00761536	0.0475054
miR-671-3p	0.589153	8.72661	0.00773734	0.0476984
miR-92b-5p	-1.05058	1.26047	0.00797743	0.048048
miR-433-3p	1.18787	5.84753	0.00850349	0.0506344
miR-493-5p	1.19854	5.45499	0.00879479	0.0517805
miR-654-5p	1.22883	4.96857	0.0095489	0.0555958
miR-222-5p	-1.30319	2.86967	0.010167	0.0579077
miR-1303	-1.31278	2.55654	0.0108139	0.06093
miR-197-5p	-1.28507	4.41874	0.0112569	0.0627511
miR-625-3p	0.601104	7.29947	0.0121396	0.0662618
miR-6786-3p	1.02868	1.37278	0.0124723	0.0673763
miR-4485-3p	1.04894	1.8879	0.0136086	0.0727645
miR-873-5p	-1.04393	1.45678	0.0142099	0.075212
miR-885-5p	-1.25013	4.57359	0.0144745	0.0758465
miR-1908-5p	1.0396	4.7543	0.0153745	0.0797647
miR-4717-3p	1.09779	1.89537	0.0156937	0.0806226
miR-3177-3p	0.778152	6.88936	0.0164805	0.0830727
miR-152-3p	0.939315	6.44276	0.0166462	0.0830727
miR-502-3p	-0.73839	7.66469	0.0170666	0.084367
miR-193b-5p	-1.26547	3.50734	0.0178712	0.0873525
miR-4716-3p	0.638247	0.508826	0.0181082	0.0873525
miR-4676-3p	-0.755128	0.795108	0.0182381	0.0873525
miR-1260b	1.17316	3.70823	0.0183373	0.0873525
miR-2355-5p	1.10632	3.43367	0.0188021	0.087967
miR-133a-3p	0.951335	5.91771	0.0195337	0.0905809
miR-381-3p	1.08646	1.89806	0.0198246	0.0911235
miR-4665-5p	1.07921	2.78361	0.0212843	0.0969823
miR-4738-3p	1.00893	2.26852	0.0215112	0.0971714
miR-1180-3p	-0.524816	9.02431	0.0218928	0.0980496
miR-20a-5p	0.81653	7.38274	0.0225364	0.100077
miR-3120-3p	1.04348	2.31245	0.0244504	0.105114
miR-1976	-1.03241	4.43665	0.0244732	0.105114
miR-660-5p	-0.940112	5.68556	0.0250756	0.106826
miR-6747-3p	-0.990864	2.46692	0.0260351	0.110019
miR-452-5p	0.858061	1.3184	0.0268008	0.112349
let-7a-3p	0.640392	6.35482	0.0274033	0.113963
miR-2115-3p	-0.686156	0.696465	0.0279084	0.114944
miR-369-5p	0.789811	1.18111	0.0280778	0.114944
miR-4446-3p	0.850257	6.21489	0.0282984	0.114949
miR-9-5p	0.867287	1.07972	0.0294319	0.118633
miR-4433b-3p	0.839259	11.3021	0.0319011	0.124748
miR-181d-5p	0.976558	4.61503	0.0325375	0.126294
miR-6515-5p	0.714609	0.788857	0.0332775	0.128216
let-7b-3p	-0.615358	7.20884	0.0347389	0.13287
miR-30b-3p	0.998278	3.22565	0.0353041	0.133275
miR-10527-5p	0.955738	4.29209	0.0353536	0.133275
miR-10399-3p	0.565246	1.7689	0.0362461	0.135664
miR-323b-3p	0.683344	7.90013	0.0370681	0.136554
miR-483-5p	-0.572737	9.58071	0.0372657	0.136554
miR-516a-5p	-0.906074	2.16394	0.0375997	0.136821
miR-6741-3p	0.615987	0.744938	0.0382155	0.138103
miR-6810-5p	0.778598	1.22475	0.039884	0.142547
miR-331-3p	0.56606	6.44725	0.0399893	0.142547
miR-1229-3p	0.835383	1.58197	0.0458943	0.160324
miR-3138	0.920909	5.17443	0.0477786	0.165801
miR-412-5p	0.819154	1.37081	0.0484633	0.165979
miR-4748	0.710235	1.19943	0.0489366	0.166006
miR-4659b-3p	1.02057	3.4022	0.0491047	0.166006
miR-656-3p	0.976925	2.71612	0.0499219	0.167686

## Sheet: Supplementary Data 2
Supplementary Data 2. The miRNA biomarkers for distinguishing PD patients
miRNA	log2FoldChange	AveExpr	P.Value	adj.P.Val
miR-199a-5p	0.789825	12.7164	1.90257e-08	8.27878e-06
miR-27b-3p	0.541049	14.6683	3.15984e-08	8.27878e-06
miR-889-3p	2.17303	5.85698	1.82852e-06	0.000119768
miR-151a-3p	0.64216	13.5739	7.09822e-08	1.23982e-05
miR-130b-5p	0.531713	11.7113	2.54715e-06	0.000148301
miR-221-3p	0.873977	10.4753	3.19827e-06	0.000167589
miR-4433a-3p	1.45456	9.058	4.66142e-06	0.000203549
miR-4433b-5p	1.39167	11.3329	5.74111e-06	0.000231411
miR-197-3p	0.708477	9.35657	0.000829194	0.0094456
miR-584-5p	0.561953	12.5543	1.75222e-07	2.29541e-05
miR-96-5p	-1.16243	12.2232	5.47266e-07	5.73535e-05
miR-155-5p	-0.522669	10.9	1.25258e-06	0.000109392
miR-150-5p	-0.811349	13.4329	1.65394e-06	0.000119768
miR-182-5p	-0.786801	12.6908	7.42297e-06	0.000259309
miR-150-3p	-0.811327	9.64053	1.46965e-05	0.000452997
miR-3615	-0.767184	10.0504	2.05341e-05	0.000597771

## Sheet: Supplementary Data 3
Supplementary Data 3. Differentially expressed miRNAs in iRBD patients compared with healthy individuals
miRNA	log2FoldChange	AveExpr	P.Value	adj.P.Val
miR-182-5p	-1.51217	12.3298	5.93018e-16	3.10741e-13
miR-27b-3p	0.765498	14.7841	1.20869e-11	3.16676e-09
miR-7-5p	-1.09653	7.72335	8.55726e-05	0.00152267
miR-96-5p	-1.61471	11.9889	5.44696e-11	9.51403e-09
miR-199a-3p	0.95781	11.9192	1.71837e-09	2.25106e-07
miR-183-5p	-1.42358	10.4871	7.68115e-09	6.70821e-07
miR-4732-3p	-1.4938	11.0263	1.24678e-08	9.33305e-07
miR-146a-5p	0.800316	16.1462	5.04303e-08	3.08293e-06
miR-550b-3p	1.61871	0.94379	5.29511e-08	3.08293e-06
miR-194-5p	-2.11439	6.28678	9.39802e-08	4.92456e-06
miR-151a-3p	0.708102	13.6146	2.5603e-07	1.21963e-05
miR-584-5p	0.715952	12.6364	2.89331e-07	1.26341e-05
miR-4732-5p	-1.53257	9.1139	1.45515e-06	5.44642e-05
miR-25-3p	-0.691672	15.0822	1.7794e-06	6.21605e-05
miR-199a-5p	0.732477	12.6996	2.66259e-06	8.72e-05
miR-197-5p	-2.38765	3.86881	4.4343e-06	0.000136681
miR-27a-3p	0.61056	11.4406	6.3493e-06	0.000184835
miR-6809-5p	1.7213	1.54038	9.82189e-06	0.000270877
miR-619-5p	1.99111	1.99315	1.60626e-05	0.00042084
miR-221-3p	0.948479	10.5233	2.89129e-05	0.000688653
miR-1294	-1.26679	7.32113	3.16222e-05	0.000720437
miR-24-3p	0.678674	8.94791	4.64321e-05	0.000959044
miR-328-3p	1.21575	7.24881	4.75862e-05	0.000959044
miR-134-5p	1.72311	6.5844	6.86936e-05	0.00131621
miR-760	1.64206	1.91823	7.03318e-05	0.00131621
miR-6736-5p	1.07464	0.745607	8.71755e-05	0.00152267
miR-92a-1-5p	-1.03879	6.89935	0.00010583	0.00176926
miR-4433b-5p	1.07554	11.1994	0.000108046	0.00176926
miR-197-3p	0.729068	9.37624	0.00012008	0.0018492
miR-150-3p	-0.737425	9.66506	0.000123225	0.0018492
miR-6734-5p	-1.5043	6.55745	0.000123516	0.0018492
miR-889-3p	1.81749	5.71518	0.000142672	0.00207666
miR-744-5p	0.690065	10.678	0.000354071	0.00488246
miR-142-5p	-0.604476	11.7962	0.000379885	0.00510409
miR-1908-5p	1.48059	4.98147	0.000572713	0.00682049
miR-7976	-1.11273	8.07078	0.000656279	0.00744911
miR-382-5p	1.52882	6.06138	0.000668145	0.00744911
miR-340-3p	-0.609471	9.01056	0.000727466	0.00781587
miR-148a-5p	1.66495	3.52203	0.000730874	0.00781587
miR-18a-3p	-1.45947	5.26907	0.000861029	0.00902358
miR-2355-3p	1.28828	1.68988	0.000953773	0.00979955
miR-1273h-5p	1.64273	3.98888	0.00108152	0.0108127
miR-92b-5p	-1.18576	1.18078	0.00128645	0.0122564
miR-136-3p	1.32543	6.72613	0.00132535	0.0124015
miR-6515-5p	1.03674	0.95418	0.00142338	0.0130851
miR-12136	1.55438	2.70581	0.00146182	0.0132068
miR-941	-0.605232	9.53351	0.00163878	0.014312
miR-101-3p	-0.672726	9.66058	0.00167816	0.0144157
miR-5001-3p	-1.47598	2.51705	0.00175933	0.0148692
miR-381-3p	1.47743	2.10173	0.0019525	0.0162398
miR-3120-3p	1.41633	2.50677	0.00215753	0.0176648
miR-410-3p	1.32931	1.63747	0.00261187	0.0207864
miR-505-5p	-1.47801	3.39486	0.00282696	0.0221094
miR-6805-5p	-1.12839	1.22438	0.00300001	0.0231177
miR-133a-3p	1.19824	6.04997	0.00330706	0.0251144
miR-664a-3p	-1.18717	5.01899	0.00336294	0.025174
miR-598-3p	1.19623	1.92068	0.0037123	0.0273978
miR-4433a-5p	1.14142	4.61528	0.00435551	0.03135
miR-502-3p	-0.842993	7.60405	0.00436746	0.03135
miR-190b-5p	0.931736	1.00598	0.00460689	0.0322943
miR-6747-3p	-1.29261	2.30764	0.00462228	0.0322943
miR-766-3p	1.10608	6.37781	0.00507905	0.0343753
miR-532-5p	-0.634987	8.91941	0.00511693	0.0343753
miR-95-3p	-1.22789	5.72796	0.00545644	0.0361921
miR-452-5p	0.967212	1.38287	0.00577842	0.0378486
miR-4716-3p	0.731987	0.562844	0.00601235	0.0388947
miR-335-5p	0.670242	7.90251	0.00745504	0.0465053
miR-4433a-3p	0.797427	8.76074	0.00900019	0.0548384
miR-374a-3p	-1.24204	4.18151	0.0104637	0.0625279
miR-6852-5p	0.811787	7.55129	0.0105009	0.0625279
miR-3138	1.17748	5.31094	0.0107366	0.0632133
miR-223-5p	0.904294	6.32767	0.0110244	0.0641864
miR-93-5p	-0.645515	8.17925	0.0113391	0.0652935
miR-1976	-1.12407	4.37822	0.0115425	0.065742
miR-660-5p	-1.1069	5.59213	0.0116743	0.0657777
miR-485-3p	0.903474	7.31954	0.0123808	0.0668818
miR-107	-1.01632	6.39398	0.0126443	0.0676085
miR-1287-5p	1.15098	2.7182	0.0128993	0.0680051
miR-3174	0.769948	0.985293	0.0129781	0.0680051
miR-5581-3p	0.873195	1.00748	0.0132928	0.0689648
miR-1307-5p	1.20827	3.25395	0.0136995	0.0703776
miR-25-5p	-0.875843	6.74491	0.0140393	0.0714233
miR-3605-3p	-0.73762	7.64996	0.014264	0.0718686
miR-1323	-1.09378	3.86085	0.0147713	0.0724384
miR-323b-3p	0.900953	8.01456	0.0147918	0.0724384
miR-2355-5p	1.14194	3.46606	0.0151724	0.0736142
miR-1306-5p	1.08876	1.68734	0.0153312	0.0737021
miR-4685-3p	-1.06589	5.67359	0.0155377	0.0740158
miR-130b-3p	0.782884	1.22413	0.0162489	0.0761126
miR-10399-3p	0.689506	1.83665	0.0162683	0.0761126
miR-1273h-3p	0.970551	6.34023	0.0169627	0.078659
miR-4687-5p	0.844889	1.08092	0.0173841	0.0794504
miR-5683	1.04779	1.71507	0.0174366	0.0794504
miR-301a-5p	1.06666	2.28124	0.0182006	0.0822164
miR-148b-5p	-0.786235	0.886219	0.0186685	0.0836093
miR-432-5p	0.61945	9.72148	0.0205573	0.0905214
miR-3198	0.74917	1.10085	0.0210273	0.0910602
miR-379-5p	1.12979	2.9709	0.0218123	0.0936098
miR-4665-5p	1.08656	2.80198	0.0219733	0.0936098
miR-3940-3p	-0.945294	1.94367	0.0222966	0.094221
miR-191-3p	0.978335	5.74088	0.0235629	0.0979916
miR-485-5p	1.04718	4.73408	0.0249977	0.102334
miR-548o-3p	-0.963166	2.5299	0.0263962	0.105585
miR-22-5p	0.995802	2.55887	0.0296691	0.11602
miR-3150a-5p	0.709201	1.063	0.0307098	0.117459
miR-329-3p	0.902497	6.83598	0.0321099	0.121048
miR-4659a-3p	-0.962265	4.53934	0.0352842	0.130204
miR-483-3p	0.922772	5.62573	0.038088	0.138598
miR-6837-5p	-0.916868	3.59351	0.0389239	0.139763
miR-152-3p	0.784922	6.38112	0.0389417	0.139763
miR-4449	0.917407	2.26581	0.0394342	0.139939
miR-369-3p	1.00308	2.57815	0.0403408	0.140308
miR-411-3p	0.972454	3.75889	0.0408731	0.140308
miR-1304-3p	-0.795372	1.12873	0.0413545	0.140308
miR-1224-5p	-1.04933	3.52327	0.041433	0.140308
miR-4738-3p	0.857621	2.20933	0.0415001	0.140308
miR-4659b-3p	0.977539	3.39544	0.0420296	0.140389
miR-4742-5p	-0.847579	2.73186	0.0433717	0.14384
miR-212-5p	0.789889	1.55769	0.0450281	0.147766
miR-365b-3p	-0.898346	2.0074	0.0451193	0.147766
miR-323a-5p	0.992372	2.35975	0.0459375	0.149016

## Sheet: Supplementary Data 4
Supplementary Data 4. The miRNA biomarkers for distinguishing iRBD patients
miRNA	log2FoldChange	AveExpr	P.Value	adj.P.Val
miR-182-5p	-1.51217	12.3298	5.93018e-16	3.10741e-13
miR-27b-3p	0.765498	14.7841	1.20869e-11	3.16676e-09
miR-7-5p	-1.09653	7.72335	8.55726e-05	0.00152267

## Sheet: Supplementary Data 5
Supplementary Data 5. Differentially expressed miRNAs in PD patients compared with iRBD patients
miRNA	logFC	AveExpr	adj.P.Val
miR-340-3p	0.777302	9.0917	0.00565175
miR-505-5p	1.98395	3.60241	0.00970194
miR-335-3p	0.689456	11.5492	0.00970194
miR-181b-5p	-0.743281	8.62353	0.00970194
miR-874-3p	-0.810214	9.31839	0.0129527
miR-182-5p	0.703478	11.8952	0.0162287
miR-4467	1.25093	0.848777	0.0165772
miR-374b-5p	0.715685	8.48553	0.0844111
miR-103a-3p	0.551159	10.9902	0.107053
miR-99a-5p	-0.575458	13.6303	0.114905
miR-101-3p	0.727684	9.66676	0.118794
miR-6786-3p	1.11162	1.35669	0.122297
miR-93-5p	0.795551	8.24135	0.123063
miR-125b-5p	-0.632819	13.2548	0.12922
miR-200c-3p	1.23914	5.6078	0.12922
miR-5187-5p	1.28226	4.9683	0.135226
miR-4676-3p	-0.789311	0.768677	0.146315
miR-320d	-1.0349	5.6381	0.157975
let-7a-3p	0.851055	6.21252	0.160016
miR-7976	0.795259	7.90069	0.160016
miR-873-5p	-0.990315	1.41383	0.165207
miR-331-3p	0.876728	6.27391	0.17002
miR-1343-3p	0.987314	6.57882	0.186609
miR-1304-3p	1.04987	1.24386	0.19355
miR-374a-3p	1.23922	4.15341	0.196429
miR-106b-5p	1.27569	3.40373	0.196463
miR-6809-5p	-1.00028	1.92924	0.200495
miR-183-5p	0.703788	10.0944	0.205014
miR-125a-5p	-0.527094	15.7668	0.205014
miR-222-5p	-1.09801	2.74161	0.205014
miR-550a-3p	0.966038	1.20597	0.210399
miR-214-5p	0.784767	0.945054	0.210399
miR-3173-5p	1.01248	6.44166	0.244109
miR-483-5p	-0.793066	9.71233	0.244109
miR-3690	-0.797944	0.978974	0.269833
miR-532-3p	-0.962122	2.50068	0.295433
miR-150-5p	-0.502345	13.2671	0.295433
miR-1292-5p	0.917268	5.44749	0.295433
miR-6758-5p	0.678693	0.875065	0.295433
miR-15a-5p	0.917998	1.7186	0.298057
miR-4433a-3p	0.663344	9.49418	0.298057
miR-4326	0.720422	6.35885	0.304121
miR-642a-3p	-0.93704	4.69447	0.307129
miR-10b-3p	-0.984361	5.53983	0.317542
miR-197-5p	1.11663	3.17323	0.32704
miR-362-5p	0.900646	5.51454	0.32874
miR-196b-5p	0.772323	1.38387	0.331524
miR-4732-3p	0.643152	10.5688	0.331524
miR-873-3p	-0.74329	1.49248	0.33177
miR-7-5p	0.612486	7.46677	0.331797
miR-12136	-1.02645	3.01495	0.331797
miR-2115-3p	-0.570696	0.630075	0.331797

## Sheet: Supplementary Data 6
Supplementary Data 6. miRNA biomarkers for distinguishing PD from iRBD patients
miRNA	meanImp	medianImp	minImp	maxImp	normHits	decision
miR-340-3p	7.9267	8.00647	4.6942	9.98654	1	Confirmed
miR-505-5p	7.49137	7.63276	4.50505	9.64588	0.98995	Confirmed
miR-335-3p	4.8613	4.85229	0.978519	7.01105	0.914573	Confirmed
miR-181b-5p	6.49306	6.62256	3.20481	8.78378	0.98995	Confirmed
miR-874-3p	6.40663	6.4588	4.04286	8.39009	0.984925	Confirmed
miR-182-5p	7.55162	7.65974	4.39801	10.5629	0.98995	Confirmed
miR-4676-3p	5.05411	5.17649	1.07435	7.06817	0.934673	Confirmed
miR-183-5p	4.41471	4.57103	1.50358	6.8626	0.849246	Confirmed
miR-2115-3p	3.83264	3.87305	1.0552	6.31284	0.733668	Confirmed

## Sheet: Supplementary Data 7
Supplementary Data 7. Differentially expressed miRNA in PD-iRBD patients compared with iRBD patients
miRNA	logFC	AveExpr	P.Value
miR-4467	1.65533	0.6428	9.40029e-05
miR-340-3p	0.91042	8.91677	0.000508963
miR-505-5p	2.37292	3.20756	0.00114738
miR-6758-5p	1.47407	0.927187	0.00202765
miR-181b-5p	-0.629662	8.83381	0.003904
miR-182-5p	0.737354	11.727	0.00672645
miR-320a-3p	-0.556237	14.5704	0.00903668
miR-3677-3p	1.54774	1.66145	0.00905458
miR-200c-3p	1.59297	5.36813	0.0099959
miR-500b-3p	-1.14899	1.16916	0.0105626
miR-6786-3p	1.2057	1.11242	0.011592
let-7a-3p	1.16623	6.06722	0.0118474
miR-1304-5p	1.61726	3.72672	0.0120939
miR-25-5p	1.36591	6.62414	0.0121728
miR-532-3p	-1.58076	2.62699	0.0132644
miR-196b-5p	1.22152	1.29927	0.0182455
miR-6809-5p	-1.42446	2.08422	0.0188856
miR-4326	1.18196	6.29454	0.0189291
miR-550a-3p	1.21939	1.03279	0.0193826
miR-369-3p	-1.60183	2.70735	0.0226493
miR-5698	-0.992834	1.02702	0.0228458
miR-106b-3p	0.708436	10.9078	0.0245485
miR-4687-5p	-1.17882	1.23119	0.0262767
miR-615-3p	1.40728	1.77503	0.026302
miR-4781-3p	1.09336	0.880185	0.0270813
miR-335-3p	0.554961	11.3462	0.0275941
miR-374b-5p	0.76828	8.31085	0.0299898
miR-320d	-1.20948	5.87076	0.0313536
miR-15a-5p	1.22164	1.5701	0.0321917
miR-362-5p	1.42941	5.38343	0.0324786
miR-381-3p	-1.48377	2.505	0.0341567
miR-103a-3p	0.54004	10.853	0.0353686
miR-548o-3p	1.2629	2.3389	0.0372927
miR-556-3p	1.03893	1.2996	0.0400841
miR-6780a-5p	1.41951	3.72464	0.040255
miR-7976	0.95725	7.72808	0.0403278
miR-374a-3p	1.38537	3.87606	0.0408886
miR-4466	1.38108	2.5538	0.0412152
miR-5001-3p	1.28928	2.06722	0.0454931
miR-410-3p	-1.40684	1.98284	0.0456039
miR-873-5p	-1.16506	1.61283	0.0456429
miR-3605-3p	0.976481	7.50596	0.0461442
miR-3184-5p	-0.806809	0.864751	0.0461673
miR-6859-5p	1.15528	1.81364	0.0471264

## Sheet: Supplementary Data 8
Supplementary Data 8. Differentially expressed miRNA in PD-no-iRBD patients compared with PD-iRBD patients
miRNA	logFC	AveExpr	P.Value
miR-3677-3p	-1.99416	1.51582	0.0019835
miR-1304-5p	-2.02586	3.61276	0.0039319
miR-369-5p	1.57234	1.60048	0.0096516
miR-4485-3p	1.69919	2.44486	0.0108959
miR-6758-5p	-1.34624	1.15367	0.0166217
miR-6716-3p	1.45686	1.53809	0.0178225
miR-625-5p	1.22437	1.18705	0.0193442
miR-365b-3p	-1.57308	1.7051	0.0216068
miR-618	-1.35423	1.09242	0.0229201
miR-381-3p	1.65481	2.47495	0.0245234
miR-500b-3p	1.18535	1.08243	0.0248388
miR-3184-5p	1.05389	0.950158	0.0281166
miR-30b-3p	1.55609	3.75571	0.028913
miR-4687-5p	1.20402	1.13421	0.0358385
miR-10a-5p	-0.546347	14.7433	0.0438058
miR-874-3p	-0.554083	8.88129	0.0438778
miR-485-5p	1.34293	4.97561	0.0459269
miR-576-3p	1.21885	1.21526	0.04677
miR-3184-3p	-1.37401	3.83234	0.0479624
miR-5698	1.07886	0.988147	0.048489

## Sheet: Supplementary Data 9
Supplementary Data 9. List of miRNAs with different expression patterns from healthy controls to iRBD to PD samples
Cluster1 miRNA	Membership value
miR-25-3p	0.270194
miR-363-3p	0.268009
miR-96-5p	0.282742
miR-501-3p	0.255815
miR-192-5p	0.286275
miR-155-5p	0.29881
miR-3615	0.233454
miR-150-3p	0.294511
miR-1180-3p	0.617032
miR-502-3p	0.669603
miR-345-5p	0.207812
miR-92a-1-5p	0.562677
miR-95-3p	0.308387
miR-660-5p	0.509366
miR-885-5p	0.222318
miR-1976	0.539131
miR-193b-5p	0.261019
miR-1323	0.253846
miR-6747-3p	0.332453
miR-365b-3p	0.420145
miR-19a-3p	0.250474
miR-92b-5p	0.748781
Cluster2 miRNA	Membership value
miR-99b-5p	0.730799
miR-320a-3p	0.348953
miR-99a-5p	0.717886
miR-125b-5p	0.203146
miR-22-3p	0.25135
miR-126-5p	0.263647
miR-181a-5p	0.450921
miR-30a-5p	0.4434
miR-483-5p	0.250015
miR-874-3p	0.246562
miR-181b-5p	0.410646
miR-10b-3p	0.208935
miR-320d	0.361396
miR-490-3p	0.227175
Cluster3 miRNA	Membership value
miR-30c-5p	0.514873
miR-182-5p	0.603422
miR-26b-5p	0.218956
miR-142-5p	0.255624
miR-4732-3p	0.417952
miR-183-5p	0.735398
miR-30b-5p	0.230607
miR-941	0.461285
miR-4732-5p	0.305615
miR-532-5p	0.468734
miR-7976	0.230324
miR-7-5p	0.34288
miR-1294	0.356936
miR-6734-5p	0.361498
miR-194-5p	0.256019
miR-18a-3p	0.532128
miR-664a-3p	0.30352
miR-197-5p	0.498948
miR-5001-3p	0.643854
Cluster4 miRNA	Membership value
miR-151a-5p	0.760686
let-7i-5p	0.242605
miR-423-3p	0.259227
let-7g-5p	0.707271
miR-4433b-5p	0.492216
miR-4433b-3p	0.318212
miR-335-3p	0.170781
miR-130b-5p	0.17795
miR-224-5p	0.244901
miR-1301-3p	0.172813
miR-98-5p	0.197746
miR-4433a-3p	0.276112
miR-127-3p	0.253128
miR-148b-3p	0.505071
miR-654-3p	0.363803
miR-23b-5p	0.339423
miR-340-5p	0.289097
miR-1307-3p	0.209732
miR-671-3p	0.264334
miR-1843	0.331679
miR-485-3p	0.564342
miR-425-3p	0.307045
miR-3177-3p	0.224995
miR-152-3p	0.322437
miR-766-3p	0.300839
miR-889-3p	0.321195
miR-1273h-3p	0.386954
miR-1343-3p	0.180256
miR-4446-3p	0.336185
miR-191-3p	0.768397
miR-654-5p	0.428668
miR-5187-5p	0.171148
miR-4433a-5p	0.335342
miR-181d-5p	0.647379
miR-1260b	0.216219
miR-7849-3p	0.274643
miR-1287-5p	0.614331
miR-4485-3p	0.24209
miR-1306-5p	0.355458
miR-4717-3p	0.236361
miR-212-5p	0.272119
miR-544b	0.240269
miR-6716-3p	0.398348
miR-3150a-5p	0.317928
miR-412-5p	0.213421
miR-214-5p	0.189782
Cluster5 miRNA	Membership value
miR-146a-5p	0.398315
miR-27b-3p	0.70574
miR-584-5p	0.34398
miR-148a-3p	0.28646
miR-28-3p	0.400061
miR-199ab-3p	0.365213
miR-27a-3p	0.23103
miR-143-3p	0.340114
miR-361-5p	0.437056
miR-126-3p	0.190634
miR-589-5p	0.202107
miR-664a-5p	0.228153
miR-769-5p	0.242113
miR-24-3p	0.218114
miR-323b-3p	0.401307
miR-335-5p	0.214186
miR-338-5p	0.272143
miR-328-3p	0.446903
miR-136-3p	0.301884
miR-329-3p	0.438155
miR-133a-3p	0.32854
miR-223-5p	0.310148
miR-3138	0.349105
miR-1908-5p	0.766224
miR-1273h-5p	0.289775
miR-148a-5p	0.221138
miR-1307-5p	0.181861
miR-12136	0.214173
miR-3120-3p	0.473426
miR-22-5p	0.200237
miR-381-3p	0.479356
miR-301a-5p	0.710382
miR-4449	0.285233
miR-410-3p	0.248664
miR-5683	0.193153
miR-598-3p	0.321409
miR-760	0.418021
miR-6809-5p	0.223313
miR-338-3p	0.186073
miR-4687-5p	0.295757
miR-10399-3p	0.291419
miR-550b-3p	0.403023
miR-6515-5p	0.633335
miR-190b-5p	0.272026
miR-3179	0.680616
miR-4667-5p	0.373282
miR-3174	0.207475
Cluster6 miRNA	Membership value
let-7b-5p	0.743751
let-7a-5p	0.437035
let-7f-5p	0.412556
miR-26a-5p	0.363254
miR-191-5p	0.481011
let-7d-5p	0.308358
miR-106b-3p	0.289395
miR-103a-3p	0.547693
miR-101-3p	0.350326
miR-340-3p	0.438312
miR-374b-5p	0.495605
miR-93-5p	0.672615
miR-25-5p	0.239738
miR-454-5p	0.329469
let-7a-3p	0.200118
miR-200c-3p	0.259576
miR-374a-3p	0.314472
miR-505-5p	0.479027
miR-6786-3p	0.165698
Cluster7 miRNA	Membership value
miR-30d-5p	0.349668
miR-151a-3p	0.349992
let-7d-3p	0.309765
miR-199a-5p	0.372266
miR-409-3p	0.431939
miR-221-3p	0.375994
miR-744-5p	0.281816
miR-432-5p	0.328625
miR-197-3p	0.535975
miR-6852-5p	0.326197
miR-134-5p	0.301376
miR-625-3p	0.289785
miR-382-5p	0.692818
miR-4659b-3p	0.449707
miR-2355-5p	0.52044
miR-4665-5p	0.708847
miR-619-5p	0.718339
miR-2355-3p	0.278241
miR-3157-3p	0.563515
miR-452-5p	0.320757
miR-4677-3p	0.285925
miR-6736-5p	0.494554
miR-4716-3p	0.301421
Cluster8 miRNA	Membership value
miR-125a-5p	0.212242
miR-10b-5p	0.376386
miR-10a-5p	0.446425
miR-150-5p	0.581042
miR-146b-5p	0.39113
miR-342-3p	0.566516
miR-186-5p	0.224723
miR-100-5p	0.249873
miR-361-3p	0.292015
miR-139-5p	0.222489
miR-500a-3p	0.253583
miR-122-5p	0.274151
let-7b-3p	0.700121
miR-222-5p	0.301165
miR-1303	0.327208
miR-532-3p	0.271803
miR-873-5p	0.251388
miR-2115-3p	0.302013

## Sheet: Supplementary Data 10
Supplementary Data 10. List of sncRNA sequencing information (included sequencing depth, batch information, high quality reads ratio, mapped reads ratio and number of detected miRNA species)
sample name	group	batch	sequencing depth	high quality reads ratio	mapped reads ratio	miRNA species
C1	Healthy	1	15860182	0.881479	0.788315	391
C2	Healthy	1	15037496	0.92465	0.798398	420
C3	Healthy	1	7588851	0.822258	0.780337	395
C4	Healthy	1	9703164	0.868078	0.763243	403
C5	Healthy	1	9018049	0.919279	0.78257	389
C6	Healthy	1	7607008	0.861964	0.66158	401
C7	Healthy	1	6498882	0.817718	0.714127	417
C8	Healthy	1	8501363	0.764593	0.66525	416
C9	Healthy	1	12888338	0.680296	0.551567	376
C10	Healthy	1	15043915	0.836929	0.747455	401
C11	Healthy	1	19435598	0.859966	0.750719	482
C12	Healthy	1	11512063	0.84378	0.765377	408
C13	Healthy	1	16718319	0.795594	0.787884	349
C14	Healthy	1	47642424	0.807032	0.79308	462
C15	Healthy	1	11805081	0.89222	0.796729	348
C16	Healthy	1	15204955	0.891781	0.760199	379
C17	Healthy	1	13432467	0.862423	0.795531	412
C18	Healthy	1	18061546	0.928807	0.825954	420
C19	Healthy	1	18055012	0.872298	0.689864	409
C20	Healthy	1	13746637	0.875677	0.80638	396
C21	Healthy	1	9886803	0.87185	0.731457	367
C22	Healthy	1	11051211	0.832447	0.503895	439
C23	Healthy	1	9964473	0.895543	0.746943	399
C24	Healthy	1	9852523	0.842318	0.733135	390
C25	Healthy	1	11525773	0.883101	0.805736	395
C26	Healthy	1	11800235	0.814493	0.760035	384
C27	Healthy	1	10856403	0.863207	0.734035	408
C28	Healthy	1	17193058	0.684378	0.499392	410
C29	Healthy	1	7805859	0.878063	0.661108	351
C30	Healthy	1	8048860	0.779217	0.64238	413
C31	Healthy	1	28142287	0.832509	0.783404	428
C32	Healthy	1	20019838	0.8059	0.756867	469
C33	Healthy	1	15704300	0.78078	0.716766	408
C34	Healthy	2	16614244	0.936366	0.652765	383
C35	Healthy	2	22075705	0.938951	0.605603	347
C36	Healthy	2	13020926	0.799526	0.554054	320
C37	Healthy	2	6584376	0.766756	0.440574	230
C38	Healthy	2	7807373	0.927223	0.557547	328
C39	Healthy	2	6972909	0.891666	0.415952	306
C40	Healthy	2	6680452	0.913093	0.568396	330
C41	Healthy	2	12111644	0.91813	0.580712	411
C42	Healthy	2	18833516	0.886763	0.602	341
C43	Healthy	2	9737225	0.797498	0.548996	290
C44	Healthy	2	12956845	0.917792	0.543692	349
C45	Healthy	2	12645507	0.888992	0.612351	333
C46	Healthy	2	7959846	0.924889	0.650592	321
C47	Healthy	2	12914263	0.917515	0.576837	340
C48	Healthy	2	25010612	0.941823	0.8421	453
C49	Healthy	2	15352106	0.933235	0.556981	348
C50	Healthy	2	27968214	0.947837	0.667248	384
C51	Healthy	2	39766079	0.961866	0.695283	446
C52	Healthy	2	37959405	0.82339	0.489058	388
C53	Healthy	2	18095851	0.803882	0.429228	314
C54	Healthy	2	13692458	0.925491	0.609299	349
C55	Healthy	2	19274944	0.892604	0.61063	388
C56	Healthy	2	26654516	0.953721	0.717164	397
C57	Healthy	2	32479993	0.898786	0.658542	441
C58	Healthy	2	21089450	0.908622	0.664276	389
C59	Healthy	2	33239212	0.935679	0.64241	377
C60	Healthy	2	8899421	0.937632	0.678168	320
PD1	PD	1	16640138	0.59532	0.467717	430
PD2	PD	1	30089690	0.602352	0.628526	459
PD3	PD	1	14245978	0.79029	0.705631	410
PD4	PD	1	17278902	0.808852	0.743764	439
PD5	PD	1	11494540	0.676436	0.723726	419
PD6	PD	1	8744001	0.611433	0.65482	365
PD7	PD	1	23609899	0.848061	0.757219	457
PD8	PD	1	12604726	0.714516	0.622337	474
PD9	PD	1	20558300	0.827671	0.751231	430
PD10	PD	1	14764260	0.743132	0.728881	372
PD11	PD	1	52948733	0.819369	0.713806	458
PD12	PD	1	12788036	0.780798	0.756503	363
PD13	PD	1	11579994	0.822799	0.716406	367
PD14	PD	1	21498240	0.777485	0.735047	399
PD15	PD	1	27613226	0.782732	0.733747	427
PD16	PD	1	10270695	0.731363	0.755703	375
PD17	PD	1	13050118	0.76551	0.570072	448
PD18	PD	1	30507720	0.828692	0.80051	395
PD19	PD	1	10974286	0.848432	0.834283	370
PD20	PD	1	26638407	0.804435	0.802846	393
PD21	PD	1	11872778	0.876351	0.830031	426
PD22	PD	1	18617314	0.707069	0.740486	427
PD23	PD	1	12840144	0.773308	0.773967	395
PD24	PD	1	32574682	0.794481	0.769585	427
PD25	PD	1	21114947	0.755318	0.803699	447
PD26	PD	2	33041159	0.872639	0.7203	382
PD27	PD	2	70892268	0.924082	0.761402	451
PD28	PD	2	36347637	0.972911	0.790622	424
PD29	PD	2	28886476	0.935071	0.554136	377
PD30	PD	2	16520773	0.848629	0.527913	314
PD31	PD	2	12234019	0.919633	0.549748	344
PD32	PD	2	6049475	0.929567	0.40954	273
PD33	PD	2	42066894	0.804514	0.349358	372
PD34	PD	2	65820944	0.970557	0.790522	469
PD35	PD	2	26006502	0.893057	0.696643	368
PD36	PD	2	31699208	0.900732	0.575176	416
PD37	PD	2	9288061	0.936474	0.622324	324
PD38	PD	2	24659198	0.926763	0.545696	394
PD39	PD	2	16678083	0.926494	0.618978	368
PD40	PD	2	18756891	0.95467	0.716653	327
PD41	PD	2	10657414	0.774419	0.639041	323
PD42	PD	2	36746857	0.861543	0.512236	459
PD43	PD	2	14104662	0.943508	0.837068	417
PD44	PD	2	42749264	0.977263	0.824931	444
PD45	PD	2	20461884	0.81838	0.513014	361
PD46	PD	2	10181875	0.912396	0.542389	339
PD47	PD	2	6348811	0.924248	0.796242	377
PD48	PD	2	13946090	0.811738	0.48973	319
PD49	PD	2	15748464	0.910739	0.596153	305
PD50	PD	2	11903103	0.93803	0.7109	394
PD51	PD	2	25627841	0.886011	0.581441	359
PD52	PD	2	28489665	0.693808	0.176282	338
PD53	PD	2	14561803	0.907261	0.557565	357
iRBD1	iRBD	1	26022030	0.695099	0.555039	471
iRBD2	iRBD	1	32860369	0.633494	0.744227	469
iRBD3	iRBD	1	32212034	0.715721	0.801561	471
iRBD4	iRBD	1	6149314	0.533684	0.643073	363
iRBD5	iRBD	1	5041336	0.636045	0.745958	351
iRBD6	iRBD	1	9032640	0.449513	0.554598	417
iRBD7	iRBD	1	11941249	0.72835	0.738733	417
iRBD8	iRBD	1	22427649	0.719007	0.733394	464
iRBD9	iRBD	1	9816011	0.452301	0.550892	431
iRBD10	iRBD	1	12804943	0.702145	0.641043	418
iRBD11	iRBD	1	11782959	0.611657	0.759453	382
iRBD12	iRBD	1	12565931	0.73616	0.588978	372
iRBD13	iRBD	1	29054487	0.704583	0.715685	485
iRBD14	iRBD	1	19248968	0.8097	0.787133	438
iRBD15	iRBD	1	6612994	0.595017	0.559009	406
iRBD16	iRBD	1	17668038	0.61871	0.601401	446
iRBD17	iRBD	1	21177401	0.736863	0.758306	447
iRBD18	iRBD	1	18493846	0.674738	0.465922	468
iRBD19	iRBD	1	14209829	0.67635	0.758212	438
iRBD20	iRBD	1	20793703	0.663234	0.732481	452
iRBD21	iRBD	1	41592895	0.890882	0.812943	493
iRBD22	iRBD	1	15840705	0.740975	0.779758	442
iRBD23	iRBD	1	18477735	0.787328	0.810653	438
iRBD24	iRBD	1	19342679	0.627192	0.750532	472
iRBD25	iRBD	1	28004363	0.733786	0.812433	475
iRBD26	iRBD	1	21101635	0.502632	0.73312	407
iRBD27	iRBD	1	17732860	0.64198	0.7403	444
iRBD28	iRBD	1	36121404	0.797667	0.787483	474
iRBD29	iRBD	1	37101628	0.843996	0.730936	485
iRBD30	iRBD	1	9996721	0.733175	0.698134	419
iRBD31	iRBD	1	41150906	0.73645	0.81552	491
iRBD32	iRBD	1	39066121	0.718649	0.722213	450
iRBD33	iRBD	2	26573038	0.890275	0.582907	387
iRBD34	iRBD	2	7311699	0.910773	0.430056	332
iRBD35	iRBD	2	13572516	0.908	0.656861	385
iRBD36	iRBD	2	17112016	0.923708	0.587073	355
iRBD37	iRBD	2	32790415	0.982605	0.674237	464
iRBD38	iRBD	2	9270070	0.875824	0.634841	342
iRBD39	iRBD	2	6955287	0.920656	0.588241	309
iRBD40	iRBD	2	41693764	0.928855	0.56492	384
iRBD41	iRBD	2	13250370	0.922608	0.560694	341
iRBD42	iRBD	2	26413348	0.946937	0.681219	401
iRBD43	iRBD	2	42758418	0.964011	0.858365	470
iRBD44	iRBD	2	15176452	0.931888	0.523726	329
iRBD45	iRBD	2	12947965	0.88377	0.467945	347
iRBD46	iRBD	2	1846552	0.833236	0.331158	267
iRBD47	iRBD	2	24857299	0.718703	0.428759	281
iRBD48	iRBD	2	13154869	0.711331	0.396535	275
iRBD49	iRBD	2	4004152	0.893394	0.20002	306
iRBD50	iRBD	2	36717228	0.938404	0.70809	442
iRBD51	iRBD	2	20633568	0.77679	0.411969	287
iRBD52	iRBD	2	10046042	0.768491	0.593141	321
iRBD53	iRBD	2	5220017	0.773669	0.259692	296
iRBD54	iRBD	2	4321406	0.873902	0.246381	231
iRBD55	iRBD	2	2459903	0.911273	0.289639	190
iRBD56	iRBD	2	52938198	0.937751	0.561006	409

[truncated: 2 more sheets: Supplementary Data 11, Supplementary Data 12]
